# Supplementary material for: Characteristic Muscle Quality Parameters of Male Largemouth Bass (Micropterus salmoides) Distinguished from Female and Physiological Variations Revealed by Transcriptome Profiling
Source: Biology (Basel). 2024 Dec 8;13(12):1029. doi: 10.3390/biology13121029 (PMC11672892; doi:10.3390/biology13121029)
Supplement: Supplementary file 1 [file biology-13-01029-s001.zip]

Archive with 1 entries (1 files):
- biology-3338615-supplementary.pdf
